# Supplementary material for: Digital data storage on DNA tape using CRISPR base editors
Source: Nat Commun. 2023 Oct 13;14:6472. doi: 10.1038/s41467-023-42223-4 (PMC10576057; doi:10.1038/s41467-023-42223-4)
Supplement: Supplementary file 4 — Source Data [file 41467_2023_42223_MOESM4_ESM.xlsx]

## Sheet: Figure 3
Reads	Called bits	StdDev		Correctly called bits	StdDev
100	45.5469	4.40212		7.37781	1.31375
200	60.3977	4.48471		16.2955	1.84963
310	67.5977	3.8653		24.6851	1.82978
430	72.5836	3.3023		32.291	1.8382
560	76.093	3.15909		38.5419	1.95873
700	78.4219	2.82516		44.5439	1.71475
850	79.8523	2.48083		49.7649	1.72738
1010	81.1688	2.55499		54.104	1.60744
1180	82.2922	2.54204		58.0618	1.73779
1360	82.968	2.35036		61.5944	1.71899
1550	83.6898	2.30773		64.8923	1.65056
1750	84.2164	2.18335		67.5038	1.66419
1960	84.8492	2.24107		69.9637	1.71495
2180	85.2852	2.21401		71.9299	1.57383
2410	86.0055	2.13663		73.6865	1.70287
2650	86.1836	2.30533		75.6303	1.58883
2900	86.8797	2.10883		77.1078	1.57805
3160	87.0469	2.27524		78.6626	1.55345
3430	87.3937	2.14797		80.0614	1.61456
3710	88.1688	2.15207		81.0618	1.62419
4000	88.3086	2.12755		82.2078	1.59296
4300	88.4203	2.30942		83.2126	1.6481
4610	88.9164	2.0276		84.0824	1.72429
4930	89.15	2.32445		84.8665	1.59089
5260	89.6203	2.27316		85.4163	1.62276
5600	89.5445	2.33649		85.9531	1.7
5950	90.0203	2.123		86.6271	1.75989
6310	90.0891	2.07334		87.0166	1.64773
6680	90.5312	2.24562		87.4621	1.63912
7060	90.5492	2.06177		87.873	1.61585
7450	91.0477	2.12792		88.1616	1.64196
7850	91.5344	2.03775		88.3715	1.78515
8260	91.4773	1.91486		88.8358	1.66989
8680	91.3719	2.03247		89.2532	1.73872
9110	91.7727	1.8635		89.1832	1.69975
9550	91.893	1.85968		89.9177	1.64925
10000	92.1141	1.93534		89.9621	1.59411
10440	92.1039	1.98546		90.2349	1.58967
10890	92.3992	1.74549		90.4107	1.50005
11349	92.5805	1.85211		90.5047	1.58555
11818	92.4742	1.79572		90.7313	1.49944
12297	92.6617	1.64704		90.9286	1.52965
12785	92.8406	1.58733		90.9723	1.38719
13282	92.9352	1.67839		91.0228	1.5675
13789	93.1023	1.56309		91.3587	1.45647
14306	93.3461	1.48425		91.7744	1.27523
14833	93.375	1.42348		91.9067	1.32888
15368	93.5711	1.32162		92.0549	1.19347
15914	93.6914	1.35726		92.1903	1.16268
16469	93.7641	1.2011		92.307	1.1533
17033	93.9562	1.10549		92.4509	1.06696
17608	93.9586	1.13399		92.6936	0.918727
18191	94.0742	1.04676		92.7029	0.981973
18785	94.3258	0.771415		92.9902	0.680814
19388	94.482	0.609533		93.1961	0.516399
20000	94.7133	0.0924951		93.3562	0.10116

## Sheet: Figure 4
Reads	Called bits	StdDev		Correctly called bits	StdDev
100	25.375	3.1888		0.0116082	1.18317
195	35.0391	3.40219		3.81075	1.31683
337	43.4026	3.71025		9.21304	1.5589
526	50.5177	3.65229		15.8391	1.70096
763	56.5615	3.29025		22.9422	2.00304
1047	61.3943	3.37192		30.4827	2.24435
1379	65.4854	2.96403		37.7152	2.32994
1758	68.8724	2.85253		44.0817	2.37191
2184	71.4208	2.60109		50.185	2.23813
2658	74.0318	2.55072		55.0237	2.12476
3179	75.5354	2.40207		59.0329	2.10315
3747	76.9635	2.09971		63.158	1.9993
4363	78.3682	1.85705		66.1844	1.61072
5026	79.5047	1.80747		69.0292	1.77854
5737	80.2	1.60754		71.209	1.78195
6495	80.9151	1.6331		73.1975	1.70653
7300	81.5042	1.50866		74.9736	1.5474
8153	82.2359	1.34871		76.7205	1.4339
9053	82.751	1.23593		77.9929	1.31858
10000	83.2516	1.15748		79.2212	1.27974
11047	83.7109	1.09974		80.1522	1.19038
12143	84.0276	1.05024		81.1773	1.20105
13289	84.4448	0.932257		81.9093	0.993126
14485	84.6047	0.959712		82.5384	0.911288
15731	84.9437	0.85587		83.1845	0.907732
17027	85.2578	0.743695		83.6715	0.854051
18372	85.4609	0.793276		84.1427	0.85138
19767	85.6646	0.753192		84.4709	0.725015
21213	85.7422	0.719383		84.7322	0.710507
22708	86.0521	0.647024		85.0437	0.707752
24252	86.1594	0.632964		85.2825	0.647985
25847	86.2479	0.659156		85.4853	0.665802
27491	86.3964	0.608182		85.629	0.685839
29186	86.4641	0.633202		85.779	0.600872
30931	86.5281	0.586514		85.7882	0.643776
32724	86.7313	0.536399		85.9137	0.552596
34569	86.7417	0.531077		86.0421	0.541268
36462	86.8641	0.533213		86.0937	0.575743
38405	86.9214	0.552902		86.1206	0.575101
40399	86.9286	0.567947		86.1206	0.609077
42442	87.0318	0.519668		86.1852	0.601947
44535	87.0406	0.506404		86.1541	0.565146
46678	87.2042	0.496299		86.2066	0.549867
48870	87.1594	0.465258		86.2024	0.55995
51113	87.2167	0.471734		86.2178	0.574259
53406	87.2411	0.47681		86.2325	0.550465
55747	87.2828	0.492991		86.2029	0.48872
58140	87.3146	0.473089		86.1531	0.528065
60582	87.424	0.463616		86.1532	0.499622
63073	87.4193	0.464655		86.1483	0.512199
65615	87.451	0.423225		86.159	0.446519
68206	87.5062	0.429673		86.1355	0.461926
70848	87.5198	0.412104		86.0843	0.462542
73539	87.5052	0.386472		86.1271	0.451295
76279	87.563	0.427051		86.0081	0.435602
79070	87.5901	0.393775		86.0563	0.45358
81911	87.6063	0.342172		85.9768	0.416852
84801	87.6177	0.338588		85.9634	0.408203
87741	87.6615	0.328576		85.9478	0.410935
90731	87.7057	0.323911		85.901	0.351379
93771	87.7255	0.300142		85.8943	0.354178
96861	87.8141	0.280138		85.9125	0.328715
100000	87.8198	0.227184		85.9129	0.275937
103190	87.8927	0.178879		85.9183	0.220885
106429	87.8906	0.123499		85.9452	0.143786

## Sheet: Figure S3
	dC to dT ratio
C Position	Domain 0	Domain 1	Domain 2	Domain 3	Domain 4	Domain 5	Domain 6	Domain 7	Domain 8	Domain 9	Domain A	Domain B	Domain C	Domain D	Domain E	Domain F
1	0.537158	0.00266312	0.110857	0.150789	0.592248	0.221085	0.127803	0.178339	0.130509	0.65239	0.0484094	0.145686	0.574242	0.660624	0.0172634	0.290446
2	0.626776	0.262983	0.562286	0.637054	0.160465	0.576254	0.226457	0.375407	0.115054	0.65239	0.624481	0.76662	0.515909	0.49021	0.0453964	0.735032
3	0.60765	0.326897	0.0571429	0.594389	0.531008	0.551689	0.04858	0.0423453	0.600458	0.0142768	0.152835	0.760962	0.145455	0.579405	0.62532	0.730573
4	0.00765027	0.605859	0.416	0.155465	0.0875969	0.167861			0.244419	0.0397269	0.125864	0.0304102	0.0424242	0.0739666	0.613811	0.701274
5	0.0125683	0.611185	0.00685714	0.0303916	0.0100775	0.0368475			0.012593	0.0509001	0.578147	0.0268741		0.0123278	0.193734
6	0.00874317	0.0173103	0.0148571	0.0122735		0.106448			0.0291929		0.0124481	0.0261669		0.0333575	0.0153453
7	0.0131148	0.0139814		0.0134424		0.0184237								0.0333575
8
9
	StdDev
C Position	Domain 0	Domain 1	Domain 2	Domain 3	Domain 4	Domain 5	Domain 6	Domain 7	Domain 8	Domain 9	Domain A	Domain B	Domain C	Domain D	Domain E	Domain F
1	0.111204	0.0113105	0.0603148	0.0832717	0.105735	0.0817582	0.0663571	0.0838943	0.0770991	0.103392	0.0520276	0.0739873	0.0984678	0.112156	0.0330554	0.108836
2	0.123438	0.103432	0.128756	0.097941	0.0932094	0.117142	0.0920784	0.09512	0.068673	0.111476	0.120443	0.0826076	0.096868	0.116172	0.0497956	0.104247
3	0.127059	0.0959636	0.0510954	0.106461	0.110079	0.116877	0.0475814	0.0458079	0.108632	0.0241222	0.0842903	0.0927384	0.0755827	0.132776	0.100887	0.0990569
4	0.0196116	0.115177	0.110583	0.0783093	0.0589203	0.0901142			0.0990161	0.0499367	0.0839065	0.0364084	0.0499038	0.0529009	0.105274	0.0919105
5	0.0253787	0.11707	0.0175302	0.0444544	0.0203967	0.0418965			0.0252494	0.0424665	0.113134	0.0326614		0.0218116	0.0871917
6	0.0218497	0.0301946	0.023235	0.0263302		0.0794485			0.0362098		0.0262034	0.0315326		0.044421	0.0282701
7	0.0256419	0.0254155		0.0248666		0.0351668								0.0400011
8
9

## Sheet: Figure S4
	Registers
C position	0	1	2	3	4	5	6	7	8	9	10	11	12	13	14	15
0	0.00277537	0.001223	0.00430821	0.000988348	0.000939866	0.0029426	0.0021247	0.00247816	0.00197493	0.00176202	0.00107897	0.00108233	0.00170858	0.00228718	0.00150767	0.00275108
1	0.0394623	0.0153995	0.00879919	0.0127445	0.0162562	0.0371633	0.0123128	0.00863025	0.0118324	0.0109695	0.00933726	0.0102048	0.0118737	0.00899277	0.0154406	0.0126206
2	0.0365655	0.00544321	0.0128463	0.00776807	0.00802367	0.0291144	0.00954371	0.0107965	0.0103727	0.00749724	0.0079263	0.00948323	0.0100961	0.00833434	0.0111775	0.0092677
3	0.431292	0.00571881	0.00462153	0.00868706	0.00596989	0.143945	0.00602577	0.004939	0.00590761	0.00666805	0.00433664	0.00489623	0.00673075	0.00559666	0.00431505	0.00804691
4	0.503504	0.00318669	0.00522207	0.00565266	0.0067009	0.172246	0.00508534	0.00462706	0.00568436	0.00424959	0.0037349	0.00405443	0.00503944	0.00552735	0.00705311	0.0038859
5	0.50314	0.00861267	0.00853808	0.0068144	0.00781481	0.171692	0.00477186	0.00895952	0.00798557	0.00497512	0.00749056	0.00716396	0.0093195	0.00790117	0.0093926	0.0092505
6	0.00398959	0.00337617	0.00284603	0.00471633	0.00435123	0.00230215	0.00309997	0.00266879	0.00340031	0.00224572	0.00323692	0.00204439	0.00264053	0.00414118	0.00102244	0.00457367
7	0.0114137	0.0130224	0.00678869	0.0139062	0.0158211	0.0121512	0.00978753	0.0114204	0.0113687	0.0174993	0.0140266	0.0105312	0.0107519	0.0118344	0.0106577	0.00856273
8	0.0141891	0.0074069	0.0042821	0.0080455	0.00680533	0.00810081	0.00797631	0.00812769	0.0102696	0.00435323	0.00607959	0.00778244	0.00607494	0.00809176	0.00637726	0.00570849
9	0.0061752	0.00895718	0.00373378	0.00755999	0.0111392	0.00676798	0.00518983	0.00365659	0.00941096	0.00903469	0.00497987	0.0071296	0.00733479	0.00748532	0.00772897	0.00510669
10	0.003569	0.00224589	0.0049428	0.0024416	0.0030121	0.00260186	0.00130485	0.00395535	0.00141194	0.00139209	0.00213906	0.00157137	0.00317831	0.00317051	0.0015366	0.000867543
11	0.00450724	0.0186409	0.00713651	0.0084716	0.0074471	0.0100568	0.00641241	0.0141579	0.00948015	0.0107469	0.0080711	0.00765349	0.00674022	0.00742857	0.00729887	0.00594359
12	0.00263076	0.0232636	0.00347107	0.00556758	0.00360344	0.0031739	0.00259106	0.00323451	0.00309893	0.00378647	0.00377092	0.00142347	0.00221021	0.00112442	0.00431713	0.00182738
13	0.00364259	0.254085	0.00227702	0.00294101	0.00391758	0.00335843	0.00324349	0.00452832	0.00297057	0.00319252	0.00377092	0.00181169	0.00294085	0.00193548	0.00417078	0.00191967
14	0.00272274	0.275795	0.0035266	0.00281153	0.00639379	0.00629244	0.00523804	0.00316058	0.00605116	0.00283985	0.00582177	0.00336458	0.00381763	0.00302304	0.00510372	0.00321175
15	0.00377136	0.408171	0.00533156	0.00397684	0.00249469	0.00291556	0.00186407	0.00290182	0.00227377	0.0029141	0.00240369	0.00162683	0.00213714	0.00296774	0.00371346	0.00156896
16	0.00316427	0.405645	0.00452627	0.00257107	0.00236533	0.00435489	0.00385863	0.00354872	0.00289722	0.00315539	0.0040576	0.00190413	0.00359844	0.00379724	0.00281711	0.00640505
17	0.00259396	0.0195954	0.00413751	0.00639994	0.00861129	0.00640316	0.00577862	0.0102395	0.00588613	0.00393496	0.00694644	0.00534265	0.00659409	0.00746544	0.00609154	0.00703263
18	0.00688044	0.00645693	0.00744196	0.00643693	0.00484154	0.0044287	0.00836968	0.00724531	0.00735308	0.00464029	0.00370477	0.00643336	0.00462134	0.00704147	0.00418908	0.00367321
19	0.000207408	0.00236386	0.00126887	0.000380577	0.00114645	0.00100791	0.00106309	0.000485285	0.000348663	0.000622245	0.000743648	0.00122685	0.00113937	0.000381891	0.00146643	0.00132914
20	0.00447655	0.00717849	0.0226843	0.00442853	0.00587122	0.00396212	0.00521087	0.00469687	0.00465465	0.00712125	0.00576327	0.00668717	0.00331452	0.00395778	0.00674557	0.00706
21	0.00542717	0.00771731	0.175027	0.00565675	0.00910212	0.00550873	0.00531544	0.00478353	0.00496845	0.00499525	0.00774633	0.00533937	0.00414315	0.00621441	0.00755641	0.00671477
22	0.0125827	0.0119062	0.510138	0.0161745	0.0112561	0.0133808	0.0102998	0.0143679	0.0088386	0.0105609	0.00999793	0.00751659	0.013448	0.00947785	0.0114381	0.0110474
23	0.00585927	0.00886448	0.0401896	0.00769803	0.00538484	0.00792423	0.00413036	0.00746993	0.00972769	0.0054965	0.00667218	0.00741291	0.00778566	0.00864463	0.00419226	0.0057136
24	0.00900496	0.0133662	0.46798	0.0133721	0.0145912	0.0126857	0.016504	0.0133453	0.0147484	0.0112523	0.0121463	0.0120611	0.00961555	0.0132447	0.0135084	0.0118242
25	0.00834817	0.00768255	0.00717301	0.00797481	0.00783408	0.00669042	0.0108923	0.00965371	0.00781005	0.0108547	0.00861392	0.00841512	0.00633556	0.00574573	0.00740115	0.00479873
26	0.0125827	0.00973354	0.0125851	0.0124898	0.00845941	0.00848032	0.00850471	0.00746993	0.0107911	0.0107337	0.00822144	0.0110762	0.00852797	0.0111616	0.00748741	0.00987364
27	0.00786422	0.0091252	0.00743196	0.00723096	0.00627074	0.00773308	0.00709306	0.0100697	0.00652	0.00782992	0.00851064	0.00646254	0.00728503	0.00687405	0.00696984	0.0093558
28	0.0052033	0.00613998	0.00730618	0.00690499	0.00665739	0.00678905	0.00481125	0.00473809	0.00740482	0.00577923	0.0041291	0.00553687	0.00547134	0.00428386	0.00273977	0.00506529
29	0.0252958	0.0180473	0.02523	0.047828	0.0235474	0.0219189	0.0296958	0.0304115	0.0187915	0.0178281	0.0181596	0.0256518	0.0199338	0.0232276	0.0254132	0.0244851
30	0.0101429	0.0160598	0.0129041	0.195665	0.0155515	0.0142658	0.0123189	0.014653	0.0108802	0.0118387	0.0093958	0.0115468	0.0118139	0.0120791	0.0114684	0.0154588
31	0.0159263	0.016113	0.0138765	0.489555	0.0145652	0.0143187	0.0143809	0.0206721	0.0167482	0.015061	0.0109547	0.0133165	0.0165011	0.0147828	0.0107132	0.0152309
32	0.00919366	0.00924546	0.0128252	0.475308	0.00975713	0.00731806	0.00879419	0.0145477	0.00791128	0.0079158	0.0114814	0.00900617	0.00853807	0.0100425	0.00677918	0.0089738
33	0.018528	0.0214899	0.0197898	0.215436	0.0213107	0.0206669	0.0201086	0.0207598	0.0217429	0.0254286	0.0180332	0.0196769	0.0150026	0.0192071	0.0211103	0.0212251
34	0.00186334	0.00308773	0.00520368	0.0532821	0.00257137	0.00239821	0.00227345	0.00257963	0.00295145	0.00260941	0.00452937	0.00257569	0.00182959	0.00574107	0.00302078	0.00219087
35	0.00666233	0.0105409	0.0104599	0.0124639	0.00843622	0.0104393	0.0096225	0.0081074	0.00958784	0.00901911	0.008511	0.0102152	0.00592438	0.00784789	0.00929064	0.00720358
36	0.00673265	0.00997303	0.00767411	0.0128835	0.00769651	0.0104569	0.00909379	0.00884443	0.00752707	0.00500867	0.0105334	0.004836	0.00932218	0.00895397	0.00865839	0.0112172
37	0.0403607	0.0499894	0.0516951	0.0564112	0.0524137	0.0491809	0.0507561	0.0590331	0.0459483	0.0411727	0.0437347	0.0510758	0.0473253	0.0484216	0.0448726	0.0464114
38	0.00227647	0.00236206	0.00276335	0.00200418	0.00218561	0.00192935	0.00250909	0.00186134	0.000820822	0.00221497	0.00417728	0.00279519	0.000950087	0.00250609	0.000562545	0.00206703
39	0.00416221	0.00982208	0.00752245	0.00703161	0.0420729	0.00739299	0.00471094	0.00621585	0.00566025	0.00757486	0.00688742	0.00472641	0.00529334	0.00951293	0.00785858	0.00724316
40	0.00572516	0.00888745	0.00844357	0.00703161	0.528063	0.00778569	0.00967791	0.00864071	0.00658367	0.00799757	0.00609272	0.00652211	0.0106885	0.00651244	0.00736422	0.00592777
41	0.00523249	0.0115894	0.0093391	0.00653906	0.198856	0.00682955	0.0081076	0.00928962	0.00607066	0.00515699	0.0064595	0.00423513	0.00843202	0.0044496	0.00594934	0.00621818
42	0.0169206	0.0224311	0.0257657	0.0162712	0.497311	0.0271475	0.0195777	0.0250683	0.0291392	0.0194444	0.0212124	0.0192106	0.0164738	0.0189065	0.0250588	0.0144863
43	0.00400931	0.00980509	0.00923675	0.00696367	0.10286	0.0072564	0.00623005	0.00689891	0.00523274	0.00529226	0.00729496	0.00560732	0.00661667	0.00473942	0.00842112	0.00536404
44	0.00433209	0.00783387	0.00440089	0.00450091	0.0599163	0.00406358	0.0029358	0.00524249	0.00353979	0.00563042	0.00374936	0.0036761	0.00320654	0.0049099	0.00315366	0.00498821
45	0.00540266	0.00916221	0.00490144	0.00543118	0.00537672	0.00579521	0.00437081	0.00657837	0.00403112	0.00473659	0.00382631	0.00566114	0.00318191	0.00324807	0.00286361	0.0041779
46	0.0162255	0.0207864	0.0255086	0.019175	0.0225084	0.0480703	0.0172541	0.0196469	0.0182992	0.0166132	0.0146499	0.0164736	0.0151888	0.0131865	0.0200453	0.0186684
47	0.0169973	0.016179	0.0120691	0.0128008	0.011263	0.261102	0.0141346	0.0158904	0.0137376	0.0137186	0.0155589	0.014188	0.0132023	0.0126922	0.0124797	0.012992
48	0.0110158	0.012908	0.013782	0.010548	0.00915448	0.520988	0.00816003	0.0119398	0.0092645	0.00975387	0.00849822	0.00854445	0.0097567	0.00850854	0.00761861	0.00770356
49	0.0105422	0.0143149	0.0192105	0.00691558	0.0114739	0.500572	0.011773	0.0134918	0.012942	0.00935039	0.0105488	0.00833348	0.00896561	0.00787304	0.0100933	0.00916671
50	0.012612	0.0115187	0.0160219	0.0142328	0.0118253	0.229836	0.0160909	0.0139327	0.0116867	0.01635	0.0139734	0.0162978	0.0126046	0.0134689	0.0151665	0.0130449
51	0.00352576	0.00515264	0.00429535	0.00461039	0.00483202	0.0518927	0.00403595	0.00652546	0.00571075	0.00214024	0.00539066	0.00483482	0.00137121	0.00561351	0.00542671	0.00689266
52	0.0246101	0.0204699	0.0290661	0.0227027	0.0193808	0.139966	0.0191399	0.0208815	0.0281648	0.0233496	0.0185608	0.0189877	0.018652	0.0236897	0.0182069	0.0147901
53	0.0111211	0.00910945	0.009961	0.00709022	0.00778395	0.0153776	0.00974621	0.00684291	0.00673621	0.00701717	0.00672248	0.00379754	0.00711975	0.00753764	0.008308	0.0068574
54	0.0046827	0.0041057	0.00220282	0.00124807	0.00342055	0.00380748	0.002023	0.00267013	0.00133734	0.00244359	0.00155193	0.00434146	0.00217801	0.00298166	0.001807	0.0012807
55	0.00707609	0.00812442	0.00784098	0.00790445	0.00828226	0.0108859	0.0353765	0.0115128	0.00977821	0.00979169	0.0075941	0.00950239	0.00885032	0.0106438	0.0125274	0.0071996
56	0.00718015	0.0111863	0.00975533	0.00899652	0.00882052	0.00590159	0.192876	0.00875596	0.0112892	0.00932377	0.00869079	0.0070091	0.00867746	0.00707277	0.00644612	0.00571122
57	0.00546315	0.00749813	0.00351402	0.00422958	0.00491379	0.00328828	0.232437	0.00535761	0.00465464	0.00537243	0.00417986	0.00552708	0.00445973	0.00344971	0.00496925	0.00354788
58	0.0342011	0.027383	0.0365825	0.0277349	0.0372267	0.0341462	0.0442984	0.0338968	0.0316272	0.0336383	0.0331906	0.0344353	0.0395672	0.0282911	0.030441	0.036223
59	0.00217275	0.00383426	0.00261516	0.00413215	0.00444351	0.00553445	0.00261026	0.00681213	0.00278943	0.00321557	0.00136135	0.00520129	0.00435145	0.00387759	0.00490257	0.00188583
60	0.0127906	0.021645	0.0184637	0.017899	0.0224071	0.0220758	0.0179404	0.0595807	0.0152902	0.0153152	0.0170045	0.0163737	0.0190732	0.0176785	0.0182301	0.0166035
61	0.00838355	0.00942074	0.00286723	0.0042152	0.00638096	0.00460515	0.00497193	0.233015	0.00452507	0.00313312	0.00356427	0.00497243	0.00707619	0.00494079	0.00807482	0.00623142
62	0.00598532	0.0121212	0.0079085	0.00753753	0.00907655	0.00714522	0.00691927	0.340444	0.0096287	0.00696706	0.00952947	0.00688651	0.011082	0.0102777	0.00671528	0.00664139
63	0.00590333	0.0115234	0.0112168	0.0113167	0.0146151	0.011771	0.011829	0.0225309	0.0128934	0.013728	0.00898493	0.010361	0.00939425	0.0106946	0.0114943	0.0116634
64	0.0717624	0.0730983	0.0707039	0.0679001	0.0759398	0.0640178	0.0733567	0.0859955	0.064942	0.0768438	0.0696517	0.0680745	0.0707822	0.0756963	0.0692539	0.0719278
65	0.0053452	0.0047748	0.00460661	0.00460757	0.00602336	0.00404809	0.00622476	0.00391161	0.00515491	0.00366275	0.00545972	0.00195255	0.00387448	0.00333189	0.00381241	0.00300186
66	0.00474171	0.0132479	0.00960582	0.00777202	0.0095078	0.00853239	0.00774597	0.00643243	0.022105	0.00772476	0.00701667	0.0116978	0.00780132	0.00836443	0.00732888	0.00843296
67	0.0033623	0.00392402	0.00374287	0.00509441	0.00667122	0.00364677	0.00360197	0.00549365	0.163751	0.00298575	0.0045463	0.00435836	0.00546267	0.00439046	0.00544878	0.00504937
68	0.0048624	0.00774386	0.00439722	0.00391209	0.00756422	0.00677008	0.00535049	0.00420716	0.132385	0.00496467	0.00635237	0.00950123	0.00404901	0.0063167	0.00976603	0.00400826
69	0.00913856	0.0117721	0.0172224	0.014553	0.0148483	0.0171171	0.0126244	0.0110916	0.458525	0.012377	0.0166698	0.0117501	0.0112918	0.00905857	0.0142922	0.0130485
70	0.00850059	0.0112512	0.00868973	0.0117189	0.00884243	0.0128597	0.00891749	0.00684967	0.178971	0.00798514	0.00948704	0.0105821	0.00926734	0.00928416	0.00945268	0.0102722
71	0.00851783	0.00963642	0.00785217	0.00992802	0.0111012	0.00741568	0.00484342	0.0100137	0.00966327	0.00954745	0.00971539	0.00761842	0.00811547	0.00723644	0.00708516	0.00819004
72	0.0209497	0.0296732	0.0292362	0.0234899	0.0306421	0.025824	0.0280464	0.0255733	0.0304751	0.0219418	0.0230429	0.0239187	0.0254983	0.0285987	0.0301337	0.0259062
73	0.0280709	0.0289266	0.027849	0.0287756	0.0302218	0.0289124	0.0327149	0.0345613	0.0324148	0.0197372	0.0283988	0.0312233	0.0290237	0.0367896	0.0302207	0.0291683
74	0.00516642	0.00168815	0.00623397	0.00538991	0.00456762	0.00521862	0.00613183	0.00433019	0.00447589	0.00390001	0.00689186	0.00441005	0.00421382	0.00469985	0.00657917	0.00501422
75	0.0266335	0.0216561	0.0230375	0.0265547	0.0287451	0.0241876	0.0257571	0.0273504	0.0279571	0.0636028	0.0205311	0.022342	0.0211379	0.0205382	0.0221129	0.021039
76	0.00557564	0.00910579	0.00787583	0.00475479	0.0107665	0.00810259	0.00780569	0.00588769	0.00611131	0.508324	0.00699503	0.00298579	0.00682811	0.00809131	0.00370826	0.00808133
77	0.00341018	0.0096003	0.0105952	0.0081192	0.0133594	0.00763909	0.0084035	0.013196	0.00957152	0.511124	0.00759342	0.00972956	0.00639813	0.00914146	0.00922793	0.0102007
78	0.00393875	0.00487688	0.00264238	0.00575038	0.00695446	0.00554478	0.00437256	0.0068975	0.00421767	0.00697535	0.00458081	0.00489052	0.00349145	0.00762649	0.0047165	0.00346343
79	0.0188242	0.020326	0.0252694	0.0202207	0.0187341	0.0279814	0.0188908	0.0180396	0.0181618	0.0185379	0.0230072	0.019013	0.0174573	0.0203316	0.0174818	0.0187128
80	0.0688685	0.0783882	0.0762442	0.0661208	0.0800536	0.0770604	0.080824	0.078919	0.0781043	0.0613349	0.0747787	0.0785229	0.0706546	0.0765748	0.0728152	0.0664599
81	0.00717842	0.00547371	0.00541303	0.00653999	0.00808778	0.00578511	0.00857431	0.00581923	0.00378729	0.00659737	0.00369354	0.00593726	0.0047126	0.00817739	0.00522916	0.00659947
82	0.00262584	0.0037685	0.00187276	0.00363905	0.00353733	0.00264364	0.00286949	0.00176288	0.000946823	0.000807491	0.00152694	0.00312307	0.004661	0.00258233	0.00336649	0.00168864
83	0.00074951	0.00158506	0.000409228	0.0019204	0.00109137	0.00232353	0.00138254	0.000390632	0.00101899	0.0010071	0.00207379	0.000863748	0.00201283	0.00056265	0.00128993	0.000920214
84	0.00926667	0.0090672	0.00478285	0.00497944	0.00792947	0.00971812	0.00885847	0.00906945	0.00966339	0.0134166	0.0263228	0.00872216	0.00892126	0.00809875	0.00619505	0.00869091
85	0.00821054	0.00642544	0.00480843	0.00577819	0.00605368	0.00703843	0.00723698	0.00478948	0.0052308	0.0192373	0.0625834	0.00372597	0.00424741	0.0057288	0.00634781	0.00420913
86	0.0080913	0.00524943	0.00716149	0.00740967	0.00922547	0.00681795	0.00795385	0.0106829	0.0078462	0.0901782	0.435353	0.00626641	0.00842658	0.00697345	0.00663634	0.00797519
87	0.00613236	0.00461882	0.00260883	0.00480949	0.00900379	0.0051389	0.00658838	0.00470456	0.00579124	0.0355046	0.139478	0.00536879	0.00479326	0.00543895	0.0052276	0.0027436
88	0.00940295	0.00743102	0.00631746	0.00494545	0.0115105	0.008073	0.0113163	0.00715026	0.00555348	0.0454902	0.152681	0.00562283	0.00463974	0.00659835	0.00899555	0.0050271
89	0.00788689	0.00538578	0.00887513	0.0104177	0.0151086	0.00873444	0.00817574	0.0104621	0.00927278	0.0931142	0.408579	0.00829876	0.0130322	0.0079453	0.0052955	0.00967929
90	0.0123329	0.0157142	0.00774976	0.0148193	0.0124143	0.00912452	0.0133474	0.011668	0.0102069	0.0104295	0.0116215	0.00931493	0.0119234	0.0117475	0.00818086	0.00998603
91	0.00547247	0.00804821	0.00678437	0.00636655	0.00719357	0.00823315	0.00731366	0.00669096	0.00689526	0.00873891	0.0030631	0.00400913	0.00570183	0.00574864	0.00443729	0.0053144
92	0.00753402	0.00973272	0.0117614	0.0113392	0.0103245	0.00744547	0.00899009	0.0102047	0.0107447	0.0143102	0.00921164	0.0263935	0.0148136	0.00779636	0.011477	0.0101828
93	0.00644702	0.00638242	0.010399	0.00755321	0.0100822	0.00922713	0.0122693	0.0130642	0.0106325	0.00769546	0.00473997	0.11491	0.0119627	0.00755213	0.00941754	0.00812026
94	0.00371078	0.00196526	0.00686779	0.00239216	0.00764084	0.00457606	0.00416344	0.0049715	0.00652154	0.00585079	0.00652864	0.505578	0.00219874	0.00464024	0.00426878	0.00364204
95	0.00412309	0.00497866	0.00539413	0.00604634	0.0058704	0.00744547	0.00696363	0.00614896	0.00571802	0.00950287	0.00650628	0.543349	0.00422979	0.00541048	0.00614106	0.00499851
96	0.00393568	0.00503481	0.00492145	0.00501036	0.00594495	0.00720167	0.00805055	0.00727035	0.00491451	0.00497503	0.0103743	0.0164263	0.0058509	0.00636859	0.00439984	0.00425524
97	0.0156865	0.0133076	0.0178507	0.0139386	0.0162135	0.0123404	0.0123245	0.0161854	0.0166682	0.0172729	0.0172159	0.0327598	0.0128384	0.0132068	0.0168879	0.014531
98	0.0255257	0.0276447	0.0298624	0.029158	0.0291097	0.0304195	0.0319811	0.0275488	0.0294497	0.0303533	0.0283504	0.0319246	0.0243166	0.0224873	0.031604	0.023153
99	0.00835863	0.00763645	0.00745169	0.0050292	0.00870311	0.00823315	0.00698206	0.00998038	0.00693264	0.00786316	0.00478469	0.00942888	0.00857138	0.00920534	0.00561682	0.00633641
100	0.00894582	0.00517799	0.00716072	0.00587825	0.00627342	0.00604388	0.00617101	0.0103125	0.00682275	0.00411044	0.00677281	0.00371721	0.00879535	0.00539727	0.0063223	0.0041762
101	0.0109995	0.00988367	0.00821377	0.0107623	0.0144986	0.013031	0.0108603	0.0123715	0.0114636	0.011204	0.010128	0.00989512	0.0304173	0.0105524	0.0113593	0.0127019
102	0.0128618	0.0171084	0.0113203	0.0116344	0.0179141	0.0148477	0.011575	0.0138373	0.0137148	0.0105623	0.0137332	0.0138916	0.331606	0.0138046	0.0119325	0.0140362
103	0.0056216	0.0077495	0.00555482	0.00411652	0.00590747	0.00548491	0.0103024	0.00401333	0.00684006	0.00535919	0.00637686	0.00762639	0.305796	0.0103967	0.00689547	0.00784986
104	0.019458	0.024508	0.0211662	0.0253794	0.0228108	0.0181316	0.0233243	0.0184962	0.0231523	0.0209685	0.0189847	0.0230362	0.10633	0.0207241	0.0214854	0.0191655
105	0.0101815	0.00967375	0.0125049	0.00819815	0.0102814	0.0117035	0.012987	0.0100333	0.00871026	0.00797808	0.0117743	0.0135076	0.0398932	0.00792292	0.00896238	0.011073
106	0.0288738	0.0376979	0.0249572	0.0356183	0.0374314	0.0398093	0.0288852	0.0373763	0.0328843	0.0326061	0.0390114	0.0338039	0.0345706	0.0391821	0.0367006	0.0350731
107	0.00245128	0.00415815	0.00878775	0.00690189	0.00695098	0.00745613	0.00567486	0.00463186	0.00581685	0.0039445	0.00652569	0.0067251	0.00746475	0.00611295	0.00505511	0.00734127
108	0.00949438	0.0135226	0.0101536	0.00905336	0.0121043	0.00852375	0.0112117	0.0110028	0.00909418	0.0103586	0.0134231	0.0144183	0.0121539	0.050346	0.00892381	0.00802417
109	0.0109444	0.0133679	0.011236	0.0117212	0.0140047	0.00891981	0.0113497	0.010624	0.0138643	0.0110275	0.0158393	0.0136577	0.00951626	0.431598	0.00971475	0.0117119
110	0.00467814	0.00678706	0.0053345	0.00757315	0.00830351	0.00697398	0.0057956	0.00983194	0.00547367	0.0074431	0.00607137	0.00309458	0.00517188	0.29993	0.00519266	0.00554863
111	0.00742288	0.00658087	0.00871044	0.00791738	0.0096218	0.00654349	0.00667529	0.00835113	0.00926577	0.00799191	0.00764084	0.00791798	0.00775782	0.393994	0.00510669	0.00681201
112	0.00291736	0.00379732	0.00914854	0.00425129	0.00474242	0.00697398	0.00624407	0.00618156	0.00478732	0.0060368	0.00584421	0.00477154	0.00556839	0.0381373	0.0053646	0.0051901
113	0.00790623	0.00847094	0.00780847	0.00549053	0.00814943	0.0102802	0.00495041	0.00792066	0.00785875	0.00903806	0.00863208	0.00525561	0.00886115	0.0158834	0.00880345	0.00792174
114	0.023736	0.025241	0.0281157	0.0188468	0.0288141	0.0315637	0.0257352	0.0260521	0.0261329	0.0292579	0.0240377	0.0279723	0.0233769	0.0256195	0.0246394	0.0240213
115	0.00274053	0.00271205	0.00173481	0.00276253	0.00664418	0.00409622	0.00418734	0.00471088	0.00349578	0.00642573	0.00443381	0.00216737	0.00372875	0.00176969	0.00239106	0.00224836
116	0.0270237	0.029763	0.0284301	0.0321774	0.0356995	0.0257975	0.0272608	0.040655	0.0280354	0.0301836	0.0232098	0.0304464	0.0245578	0.0296117	0.0472148	0.0263577
117	0.00494337	0.00478086	0.0042205	0.00505595	0.00831383	0.00690256	0.00401503	0.00467636	0.00598782	0.00977753	0.0055995	0.00615808	0.00490808	0.0099173	0.0169453	0.00345901
118	0.0118641	0.00797969	0.0111856	0.00856557	0.0129613	0.00962175	0.00715123	0.00997394	0.00816835	0.0126083	0.00903414	0.00873828	0.0110822	0.00961943	0.0804644	0.00551712
119	0.00784001	0.0107961	0.0123249	0.00651539	0.0116187	0.0102318	0.0107182	0.00931822	0.00924131	0.00932599	0.00838884	0.0124022	0.00802983	0.00884847	0.461682	0.00952957
120	0.0033823	0.00465917	0.00297765	0.00307527	0.00629992	0.00214398	0.00215398	0.00402064	0.00247473	0.00609576	0.00264363	0.00283822	0.00301769	0.00536165	0.459239	0.00505016
121	0.0104765	0.0132995	0.00815618	0.0109806	0.0131679	0.0129162	0.010477	0.0144777	0.0127717	0.0110106	0.0118651	0.0127978	0.0116719	0.0127558	0.175518	0.0157904
122	0.015229	0.0185845	0.017374	0.0241678	0.0134777	0.0202196	0.0152502	0.0206899	0.0165617	0.0171411	0.0173189	0.0153092	0.0207596	0.0133165	0.0173438	0.0161882
123	0.0414896	0.057127	0.0501023	0.0476406	0.0396585	0.0523619	0.0525917	0.0496281	0.0460508	0.0446675	0.0435887	0.0443451	0.0516823	0.0492536	0.0501083	0.0611899
124	0.00463054	0.00408016	0.00627288	0.00383149	0.00695898	0.00584163	0.00584848	0.00511514	0.00687999	0.00454079	0.00439033	0.00523312	0.00483952	0.00411441	0.00512683	0.00788916
125	0.0315164	0.0331648	0.0282414	0.0354413	0.0397324	0.0397916	0.0431034	0.0418067	0.0373614	0.0378399	0.0394048	0.0318728	0.029343	0.0335621	0.0322488	0.0748313
126	0.00516898	0.00953241	0.00920741	0.00990403	0.0105011	0.00800519	0.00842395	0.00789864	0.0059771	0.0102348	0.00819672	0.00789526	0.00982297	0.00729455	0.00630994	0.274179
127	0.0167812	0.0166998	0.0171764	0.0129403	0.0171559	0.0181559	0.0136464	0.0175324	0.0159811	0.0156945	0.0145768	0.0146783	0.0224345	0.0154515	0.0160437	0.548163
128	0.00411006	0.00669796	0.00403834	0.00468092	0.00790712	0.00475984	0.00506153	0.00694068	0.00415327	0.0067391	0.00545006	0.00630892	0.00584701	0.00294657	0.00487586	0.548003
129	0.00367931	0.00445929	0.00831897	0.00585567	0.00661908	0.00641858	0.00377379	0.00361494	0.00482141	0.00661297	0.0062719	0.00401145	0.00435377	0.00603687	0.00487586	0.547059
130	0.00236245	0.000955292	0.00367703	0.000748648	0.000706133	0.00251739	0.00176473	0.00208904	0.00163077	0.00143694	0.00080593	0.000831786	0.00138886	0.00191401	0.00120775	0.00234177

## Sheet: Figure S5 (1)
	Unmutated
dC to dT	Domain 0	dC to dT	Domain 1	dC to dT	Domain 2	dC to dT	Domain 3	dC to dT	Domain 4	dC to dT	Domain 5	dC to dT	Domain 6	dC to dT	Domain 7	dC to dT	Domain 8	dC to dT	Domain 9	dC to dT	Domain A	dC to dT	Domain B	dC to dT	Domain C	dC to dT	Domain D	dC to dT	Domain E	dC to dT	Domain F
0	0	0	0	0	0	0	0	0	0	0	0	0	0	0	0	0	0	0	0	0	0	0	0	0	0	0	0	0	0	0	0
0	1	0	1	0	1	0	0.840237	0	0.934718	0	0.893417	0	0.794788	0	0.194915	0	0.785507	0	0.312195	0	1	0	1	0	0.636364	0	0.762763	0	0.718475	0	1
0.00996	0.807229	0.01	0.623552	0.00994	0.878553	0.01	1	0.00996	1	0.01	1	0.00994	1	0.01	0.677966	0.00994	1	0.00996	0.887805	0.00994	0.669546	0.00994	0.982639	0.01	1	0.00996	1	0.00999	1	0.00996	0.9475
0.01998	0.409639	0.02	0.247104	0.01995	0.447028	0.02	0.668639	0.01998	0.623145	0.02	0.652038	0.01995	0.771987	0.02	1	0.01995	0.628986	0.01992	1	0.01995	0.326134	0.01995	0.836806	0.02	0.821317	0.01998	0.612613	0.01998	0.709677	0.01998	0.38
0.03	0.13494	0.02996	0.046332	0.02996	0.186047	0.02992	0.257396	0.03	0.249258	0.02992	0.332288	0.02996	0.420195	0.0299	0.923729	0.02996	0.298551	0.03	0.970732	0.02996	0.107991	0.02996	0.399306	0.02992	0.373041	0.03	0.399399	0.02997	0.31085	0.03	0.125
0.03996	0.0457831	0.03996	0.0135135	0.03997	0.0594315	0.04	0.118343	0.03996	0.121662	0.04	0.137931	0.03997	0.172638	0.04	0.673729	0.03997	0.115942	0.03996	0.853659	0.03997	0.0345572	0.03997	0.177083	0.04	0.197492	0.03996	0.15015	0.03996	0.134897	0.03996	0.0375
0.04998	0.00963855	1	0	0.04998	0.0103359	0.05	0.0414201	0.04998	0.0296736	0.05	0.0783699	0.04998	0.0781759	0.05	0.444915	0.04998	0.0376812	0.04992	0.419512	0.04998	0.0151188	0.04998	0.0590278	0.05	0.0752351	0.04998	0.0540541	0.04995	0.0469208	0.04998	0.005
0.05994	0.00240964			0.06993	0.00258398	0.05992	0.0177515	0.05994	0.00890208	0.05992	0.0250784	0.05999	0.0130293	0.0599	0.186441	0.05999	0.0289855	0.06	0.263415	0.05999	0.00431965	0.05999	0.0138889	0.05992	0.0219436	0.05994	0.024024	0.05994	0.00293255	0.05994	0.005
1	0			1	0	0.07992	0.0147929	1	0	0.07	0.0125392	0.06993	0.00651466	0.07	0.0805085	0.06993	0.00289855	0.06996	0.107317	0.06993	0.00215983	0.06993	0.00347222	0.07	0.0031348	1	0	0.06993	0.00293255	1	0
						1	0			0.07992	0.0031348	1	0	0.08	0.0381356	1	0	0.07992	0.0390244	1	0	1	0	0.07992	0.00626959			0.07992	0.00293255
										1	0			0.0899	0.0127119			0.09	0.0146341					1	0			0.08991	0.00293255
														0.0999	0.00423729			0.09996	0.00487805									1	0
														1	0			0.11988	0.00487805
																		1	0

## Sheet: Figure S5 (2)
	All Mutated
dC to dT	Domain 0	dC to dT	Domain 1	dC to dT	Domain 2	dC to dT	Domain 3	dC to dT	Domain 4	dC to dT	Domain 5	dC to dT	Domain 6	dC to dT	Domain 7	dC to dT	Domain 8	dC to dT	Domain 9	dC to dT	Domain A	dC to dT	Domain B	dC to dT	Domain C	dC to dT	Domain D	dC to dT	Domain E	dC to dT	Domain F
0	0	0	0	0	0	0	0	0	0	0	0	0	0	0	0	0	0	0	0	0	0	0	0	0	0	0	0	0	0	0	0
0	0.557522	0	0.0149254	0	0.0352941	0	0.0434783	0.08	0.0384615	0	0.0298507	0	0.00952381	0.12	0.037037	0	0.109589	0.07	0.0114943	0.02	0.015873	0.01	0.0410959	0.07	0.0147059	0.03	0.0344828	0.01	0.0147059	0.15	0.0181818
0.00988	0.433628	0.05	0.0149254	0.0098	0.0235294	0.00989	0.0144928	0.10958	0.0192308	0.00969	0.0597015	0.00986	0.00952381	0.12992	0.0123457	0.00992	0.0684932	0.07992	0.0229885	0.04989	0.015873	0.01975	0.0684932	0.07999	0.0147059	0.0399	0.0689655	0.0298	0.0147059	0.16972	0.0181818
0.01976	0.433628	0.06	0.0298507	0.01988	0.0588235	0.01978	0.0144928	0.11978	0.0384615	0.01989	0.0298507	0.01972	0.047619	0.13984	0.0987654	0.01984	0.164384	0.08984	0.045977	0.05969	0.031746	0.02989	0.136986	0.08998	0.0441176	0.0498	0.091954	0.05995	0.0441176	0.17958	0.0363636
0.0299	0.769912	0.07	0.0149254	0.02996	0.141176	0.02967	0.115942	0.12998	0.0192308	0.02958	0.104478	0.02987	0.0952381	0.14976	0.0987654	0.02976	0.191781	0.09976	0.114943	0.06998	0.047619	0.03964	0.205479	0.09997	0.0735294	0.0597	0.172414	0.07975	0.0588235	0.19988	0.0545455
0.03978	0.946903	0.08	0.0149254	0.03976	0.129412	0.03999	0.173913	0.13967	0.0769231	0.03978	0.149254	0.03973	0.161905	0.15999	0.0987654	0.04	0.260274	0.10968	0.0689655	0.07978	0.047619	0.04978	0.410959	0.10996	0.132353	0.06993	0.137931	0.08965	0.0882353	0.20974	0.0545455
0.04992	0.610619	0.09	0.0447761	0.04984	0.435294	0.04988	0.173913	0.14987	0.0961538	0.04998	0.223881	0.04988	0.342857	0.16991	0.197531	0.04992	0.315068	0.11992	0.252874	0.08958	0.111111	0.05992	0.589041	0.11995	0.147059	0.07983	0.195402	0.1	0.0882353	0.2196	0.109091
0.0598	0.840708	0.1	0.0597015	0.05992	0.411765	0.05977	0.231884	0.15956	0.0769231	0.05967	0.358209	0.05974	0.409524	0.17983	0.209877	0.05984	0.589041	0.12984	0.275862	0.09987	0.0952381	0.06967	0.589041	0.12994	0.308824	0.08973	0.344828	0.1099	0.102941	0.22946	0.109091
0.06994	1	0.11	0.0895522	0.07	0.647059	0.06966	0.144928	0.16976	0.134615	0.06987	0.149254	0.06989	0.552381	0.18975	0.469136	0.06976	0.69863	0.13976	0.356322	0.10967	0.0793651	0.07981	0.534247	0.13993	0.323529	0.09996	0.436782	0.1198	0.220588	0.2399	0.0545455
0.07982	0.707965	0.12	0.119403	0.0798	0.694118	0.07998	0.246377	0.17996	0.0576923	0.07956	0.38806	0.07975	0.628571	0.19998	0.432099	0.08	0.60274	0.14968	0.494253	0.11996	0.285714	0.08995	0.657534	0.14992	0.264706	0.10986	0.402299	0.1297	0.323529	0.24976	0.145455
0.08996	0.637168	0.13	0.253731	0.08988	1	0.08987	0.434783	0.18965	0.230769	0.08976	0.358209	0.0899	0.809524	0.2099	0.716049	0.08992	1	0.15992	0.609195	0.12976	0.460317	0.0997	0.890411	0.15991	0.470588	0.11976	0.643678	0.1396	0.279412	0.25962	0.181818
0.09984	0.433628	0.14	0.134328	0.09996	0.811765	0.09976	0.347826	0.19985	0.192308	0.09996	0.402985	0.09976	0.828571	0.21982	0.691358	0.09984	0.835616	0.16984	0.471264	0.13956	0.206349	0.10984	1	0.1699	0.573529	0.12999	0.563218	0.14995	0.367647	0.26948	0.145455
0.10998	0.442478	0.15	0.238806	0.10976	0.847059	0.10965	0.463768	0.20954	0.307692	0.10965	0.447761	0.10991	1	0.22974	0.790123	0.10976	0.931507	0.17976	0.781609	0.14985	0.380952	0.11998	0.917808	0.17989	0.735294	0.13989	0.632184	0.15985	0.397059	0.27992	0.309091
0.11986	0.292035	0.16	0.283582	0.11984	0.905882	0.11997	0.73913	0.21974	0.269231	0.11985	0.686567	0.11977	0.819048	0.23997	0.962963	0.11968	1	0.19	0.781609	0.15965	0.492063	0.12973	0.863014	0.18988	0.705882	0.14979	0.701149	0.16975	0.544118	0.28978	0.272727
0.13	0.238938	0.17	0.462687	0.12992	0.929412	0.12986	0.724638	0.22994	0.461538	0.12954	0.552239	0.12992	0.67619	0.24989	0.716049	0.12992	1	0.19992	0.781609	0.16994	0.396825	0.13987	0.876712	0.19987	1	0.15969	1	0.17965	0.602941	0.29964	0.309091
0.13988	0.123894	0.18	0.462687	0.14	0.788235	0.13975	0.826087	0.23963	0.615385	0.13974	0.716418	0.13978	0.628571	0.25981	0.975309	0.13984	0.69863	0.20984	0.770115	0.17974	0.507937	0.14962	0.835616	0.20986	0.911765	0.16992	0.62069	0.19	0.441176	0.3095	0.509091
0.14976	0.0973451	0.19	0.656716	0.1498	0.764706	0.14964	0.826087	0.24983	0.519231	0.14994	0.716418	0.14993	0.590476	0.26973	0.950617	0.14976	0.767123	0.21976	1	0.18954	0.603175	0.15976	0.712329	0.21985	0.808824	0.17982	0.850575	0.1999	0.705882	0.31994	0.563636
0.1599	0.079646	0.2	0.686567	0.15988	0.682353	0.15996	0.826087	0.25952	0.692308	0.15963	0.701493	0.15979	0.561905	0.27996	1	0.16	0.890411	0.23	0.885057	0.19983	0.746032	0.1699	0.821918	0.22984	0.705882	0.18972	0.597701	0.2098	0.647059	0.3298	0.636364
0.16978	0.0707965	0.21	0.671642	0.16996	0.635294	0.16985	1	0.26972	0.634615	0.16983	0.820896	0.16994	0.428571	0.28988	0.814815	0.16992	0.438356	0.23992	0.689655	0.20963	0.920635	0.17965	0.712329	0.23983	0.911765	0.19995	0.689655	0.2197	0.75	0.33966	0.472727
0.17992	0.0353982	0.22	0.701493	0.17976	0.494118	0.17974	0.768116	0.27992	0.942308	0.17952	1	0.1798	0.27619	0.2998	0.641975	0.17984	0.767123	0.24984	0.609195	0.21992	1	0.18979	0.60274	0.24982	0.970588	0.20985	0.712644	0.2296	1	0.34952	0.636364
0.1898	0.0353982	0.23	0.835821	0.18984	0.4	0.18963	0.927536	0.28961	0.634615	0.18972	0.641791	0.18995	0.295238	0.30972	0.555556	0.18976	0.39726	0.25976	0.471264	0.22972	0.666667	0.19993	0.479452	0.25981	0.852941	0.21975	0.517241	0.23995	0.808824	0.35996	0.818182
0.19994	0.0442478	0.24	0.791045	0.19992	0.317647	0.19995	0.623188	0.29981	1	0.19992	0.746269	0.19981	0.152381	0.31995	0.506173	0.2	0.452055	0.27	0.62069	0.23952	0.698413	0.20968	0.273973	0.2698	0.941176	0.22998	0.482759	0.24985	0.955882	0.36982	0.6
0.21996	0.00884956	0.25	1	0.20972	0.223529	0.20984	0.753623	0.3095	0.923077	0.20961	0.835821	0.20996	0.0952381	0.32987	0.345679	0.20992	0.356164	0.27992	0.333333	0.24981	0.857143	0.21982	0.383562	0.27979	0.794118	0.23988	0.321839	0.25975	0.867647	0.37968	0.709091
0.25974	0.00884956	0.26	0.746269	0.2198	0.129412	0.21973	0.449275	0.3197	0.730769	0.21981	0.507463	0.21982	0.0380952	0.33979	0.271605	0.21984	0.287671	0.28984	0.321839	0.25961	0.936508	0.22996	0.315068	0.28978	0.588235	0.24978	0.333333	0.26965	0.691176	0.38954	0.8
1	0	0.27	0.761194	0.22988	0.152941	0.22962	0.724638	0.3299	0.942308	0.2295	0.641791	0.22997	0.0190476	0.34971	0.222222	0.22976	0.232877	0.29976	0.218391	0.2699	0.603175	0.23971	0.232877	0.29977	0.588235	0.25968	0.218391	0.28	0.691176	0.39998	0.381818
		0.28	0.686567	0.23996	0.0470588	0.23994	0.507246	0.33959	0.807692	0.2397	0.507463	0.23983	0.0190476	0.35994	0.222222	0.23968	0.219178	0.30968	0.206897	0.2797	0.714286	0.24985	0.164384	0.30976	0.514706	0.26991	0.0804598	0.2899	0.735294	0.40984	1
		0.29	0.671642	0.24976	0.0117647	0.24983	0.391304	0.34979	0.980769	0.2499	0.462687	0.24998	0.00952381	0.36986	0.0864198	0.24992	0.0958904	0.31992	0.091954	0.28999	0.444444	0.25999	0.109589	0.31975	0.323529	0.27981	0.126437	0.2998	0.632353	0.4197	0.745455
		0.3	0.671642	0.25984	0.0117647	0.25972	0.42029	0.35999	0.769231	0.25959	0.373134	0.26999	0.00952381	0.37978	0.123457	0.25984	0.0547945	0.32984	0.0689655	0.29979	0.52381	0.26974	0.0821918	0.32974	0.264706	0.28971	0.126437	0.3097	0.617647	0.42956	0.745455
		0.31	0.552239	0.26992	0.0117647	0.26961	0.289855	0.36968	0.788462	0.26979	0.38806	0.28971	0.00952381	0.3897	0.037037	0.26976	0.0821918	0.33976	0.0804598	0.30959	0.666667	0.27988	0.0547945	0.33973	0.147059	0.29994	0.091954	0.3196	0.338235	0.44	0.672727
		0.32	0.492537	0.27972	0.0235294	0.27993	0.188406	0.37988	0.980769	0.27999	0.358209	1	0	0.39993	0.0246914	0.28	0.0958904	0.34968	0.045977	0.31988	0.380952	0.28963	0.0273973	0.34972	0.147059	0.30984	0.114943	0.32995	0.235294	0.44986	0.854545
		0.33	0.567164	1	0	0.28982	0.26087	0.38957	0.653846	0.28968	0.283582			0.40985	0.0246914	0.28992	0.0684932	0.38968	0.0114943	0.32968	0.412698	0.29977	0.0136986	0.35971	0.0588235	0.31974	0.0344828	0.33985	0.338235	0.45972	0.6
		0.34	0.432836			0.29971	0.101449	0.39977	0.615385	0.29988	0.179104			0.42969	0.0123457	0.29984	0.0136986	1	0	0.33997	0.31746	0.30991	0.0410959	0.3697	0.102941	0.32997	0.0574713	0.34975	0.323529	0.46958	0.618182
		0.3495	0.313433			0.3096	0.15942	0.40997	0.576923	0.30957	0.253731			1	0	0.31968	0.0136986			0.34977	0.333333	0.31966	0.0136986	0.37969	0.0441176	0.33987	0.0689655	0.35965	0.161765	0.47944	0.509091
		0.36	0.328358			0.31992	0.101449	0.41966	0.423077	0.31977	0.313433					1	0			0.35957	0.396825	0.34969	0.0136986	0.38968	0.0735294	0.34977	0.0114943	0.37	0.117647	0.48988	0.672727
		0.37	0.149254			0.32981	0.144928	0.42986	0.576923	0.32997	0.119403									0.36986	0.285714	0.35983	0.0136986	0.39967	0.0294118	0.35967	0.0114943	0.3799	0.161765	0.49974	0.545455
		0.38	0.164179			0.3397	0.101449	0.43955	0.442308	0.33966	0.0597015									0.37966	0.253968	0.39961	0.0136986	0.40966	0.0441176	1	0	0.3898	0.132353	0.5096	0.381818
		0.39	0.238806			0.34959	0.057971	0.44975	0.365385	0.34986	0.119403									0.38995	0.126984	1	0	0.41965	0.0294118			0.3997	0.0441176	0.51946	0.472727
		0.4	0.134328			0.35991	0.057971	0.45995	0.423077	0.35955	0.0746269									0.39975	0.365079			0.42964	0.0294118			0.4096	0.0882353	0.5299	0.309091
		0.4095	0.119403			0.3698	0.0434783	0.46964	0.346154	0.36975	0.0447761									0.40955	0.0793651			0.43963	0.0147059			0.41995	0.0147059	0.53976	0.381818
		0.42	0.164179			0.38958	0.0144928	0.47984	0.115385	0.37995	0.0149254									0.41984	0.142857			1	0			0.42985	0.0294118	0.54962	0.290909
		0.43	0.0746269			0.3999	0.0144928	0.48953	0.115385	0.38964	0.0298507									0.42964	0.031746							0.44965	0.0147059	0.55948	0.327273
		0.44	0.0149254			0.41968	0.0289855	0.49973	0.153846	0.40953	0.0149254									0.43993	0.031746							0.45955	0.0147059	0.56992	0.254545
		0.46	0.0149254			0.42957	0.0144928	0.50993	0.115385	0.42993	0.0149254									0.44973	0.031746							1	0	0.57978	0.181818
		0.4695	0.0149254			1	0	0.51962	0.0576923	0.43962	0.0298507									0.45953	0.047619									0.58964	0.181818
		0.49	0.0149254					0.52982	0.0961538	0.50949	0.0149254									0.46982	0.047619									0.5995	0.109091
		0.4995	0.0149254					0.53951	0.0192308	1	0									0.48991	0.015873									0.60994	0.109091
		1	0					0.54971	0.0576923											0.50951	0.015873									0.6198	0.0181818
								0.55991	0.0192308											1	0									0.62966	0.0727273
								0.5696	0.0576923																					0.63952	0.0363636
								0.58949	0.0192308																					0.64996	0.0181818
								1	0																					0.65982	0.0363636
																														0.66968	0.0363636
																														0.67954	0.0181818
																														0.69984	0.0181818
																														0.72942	0.0181818
																														1	0

## Sheet: Figure S5 (3)
	Individually Mutated
dC to dT	Domain 0	dC to dT	Domain 1	dC to dT	Domain 2	dC to dT	Domain 3	dC to dT	Domain 4	dC to dT	Domain 5	dC to dT	Domain 6	dC to dT	Domain 7	dC to dT	Domain 8	dC to dT	Domain 9	dC to dT	Domain A	dC to dT	Domain B	dC to dT	Domain C	dC to dT	Domain D	dC to dT	Domain E	dC to dT	Domain F
0	0	0	0	0	0	0	0	0	0	0	0	0	0	0	0	0	0	0	0	0	0	0	0	0	0	0	0	0	0	0	0
0.06	0.0128205	0	0.106061	0.04	0.0102041	0.02	0.02	0.09	0.015625	0.06	0.015625	0.09	0.333333	0.11	0.0909091	0.04	0.00980392	0.07	0.010101	0	0.315789	0.03	0.0105263	0	0.0652174	0.02	0.0151515	0.05	0.0340909	0	0.652174
0.0897	0.0128205	0.00968	0.19697	0.04984	0.0102041	0.02986	0.01	0.11964	0.03125	0.0699	0.03125	0.09986	0.444444	0.12998	0.363636	0.0598	0.00980392	0.07986	0.040404	0.00966	0.157895	0.06978	0.0105263	0.0096	0.173913	0.04992	0.0151515	0.05992	0.113636	0.00996	0.521739
0.09993	0.0384615	0.0198	0.19697	0.05992	0.0204082	0.04992	0.04	0.12978	0.015625	0.0798	0.03125	0.10972	0.444444	0.13997	0.454545	0.07	0.0392157	0.08972	0.020202	0.01974	0.0921053	0.07992	0.0421053	0.01968	0.23913	0.0596	0.0606061	0.06984	0.0681818	0.01992	0.413043
0.10983	0.0512821	0.02992	0.212121	0.07	0.0510204	0.05978	0.04	0.13992	0.046875	0.0897	0.03125	0.11987	0.666667	0.14996	0.363636	0.0799	0.0196078	0.09992	0.0606061	0.02982	0.0131579	0.08967	0.0315789	0.02976	0.130435	0.06972	0.0454545	0.07976	0.0340909	0.02988	0.0869565
0.11973	0.0641026	0.0396	0.257576	0.07984	0.0816327	0.06998	0.09	0.14967	0.046875	0.0996	0.0625	0.12973	0.666667	0.15995	0.727273	0.0898	0.0490196	0.10978	0.0505051	0.0399	0.0131579	0.09981	0.0210526	0.03984	0.195652	0.07984	0.0757576	0.08999	0.113636	0.03984	0.0434783
0.12996	0.115385	0.04972	0.257576	0.08992	0.102041	0.07984	0.05	0.15981	0.078125	0.10995	0.0625	0.13988	0.222222	0.16994	0.454545	0.1	0.156863	0.11998	0.0707071	0.06972	0.0131579	0.10995	0.0842105	0.04992	0.217391	0.08996	0.106061	0.09991	0.136364	0.0498	0.0434783
0.13986	0.205128	0.05984	0.19697	0.1	0.163265	0.0897	0.05	0.16995	0.140625	0.11985	0.109375	0.14974	0.333333	0.17993	0.545455	0.1099	0.186275	0.12984	0.0808081	0.08988	0.0263158	0.1197	0.168421	0.06	0.0434783	0.09964	0.166667	0.10983	0.170455	0.13944	0.0217391
0.14976	0.307692	0.06996	0.106061	0.10984	0.295918	0.0999	0.06	0.1797	0.0625	0.12975	0.3125	0.15989	0.555556	0.18992	1	0.1198	0.205882	0.1397	0.161616	0.09996	0.0131579	0.12984	0.126316	0.07968	0.0434783	0.10976	0.121212	0.11975	0.193182	0.16932	0.0434783
0.15999	0.205128	0.08976	0.030303	0.11992	0.316327	0.10976	0.17	0.18984	0.3125	0.13965	0.375	0.16975	0.555556	0.19991	0.727273	0.13	0.411765	0.1499	0.222222	0.10962	0.0394737	0.13998	0.147368	0.08976	0.0434783	0.11988	0.151515	0.12998	0.0909091	0.1992	0.0217391
0.16989	0.282051	0.09988	0.0151515	0.13	0.397959	0.11996	0.11	0.19998	0.3125	0.15	0.453125	0.1799	0.111111	0.2099	0.727273	0.1399	0.588235	0.15976	0.121212	0.1197	0.0657895	0.14973	0.147368	0.12	0.0217391	0.13	0.121212	0.1399	0.295455	0.20999	0.0217391
0.17979	0.410256	0.11	0.0151515	0.13984	0.867347	0.12982	0.11	0.20973	0.46875	0.1599	0.421875	0.18976	0.222222	0.21989	0.909091	0.1498	0.421569	0.16996	0.111111	0.12978	0.105263	0.15987	0.115789	0.1296	0.0869565	0.13968	0.0909091	0.14982	0.284091	0.23987	0.0652174
0.18969	0.525641	0.11968	0.0606061	0.14992	0.561224	0.13968	0.24	0.21987	0.484375	0.1698	0.671875	0.19991	0.111111	0.22988	0.545455	0.16	0.823529	0.17982	0.171717	0.13986	0.0921053	0.16962	0.115789	0.13968	0.0652174	0.1498	0.227273	0.15974	0.340909	0.24983	0.0434783
0.19992	0.576923	0.1298	0.136364	0.16	1	0.14988	0.21	0.22962	0.4375	0.1797	0.71875	0.20977	0.333333	0.23987	0.545455	0.1699	0.715686	0.18968	0.181818	0.14994	0.184211	0.17976	0.105263	0.14976	0.130435	0.15992	0.227273	0.16997	0.340909	0.26975	0.0652174
0.20982	0.538462	0.13992	0.0757576	0.16984	0.785714	0.15974	0.26	0.23976	0.84375	0.1896	0.734375	0.21992	0.333333	0.24986	0.727273	0.1798	0.843137	0.19988	0.171717	0.1596	0.197368	0.1899	0.157895	0.15984	0.0652174	0.1696	0.272727	0.17989	0.568182	0.27971	0.0217391
0.21972	0.666667	0.1496	0.0909091	0.17992	0.663265	0.16994	0.3	0.2499	0.671875	0.19995	0.796875	0.22978	0.222222	0.25985	0.727273	0.1897	0.833333	0.20974	0.262626	0.16968	0.355263	0.19965	0.157895	0.16992	0.173913	0.17972	0.378788	0.18981	0.613636	0.29963	0.0434783
0.22995	0.910256	0.15972	0.272727	0.19	0.602041	0.1798	0.47	0.25965	0.671875	0.20985	0.78125	0.23993	0.222222	0.26984	0.636364	0.1999	1	0.21994	0.434343	0.17976	0.315789	0.20979	0.2	0.18	0.130435	0.18984	0.348485	0.19973	0.840909	0.30959	0.0869565
0.23985	0.705128	0.16984	0.272727	0.19984	0.479592	0.19	0.51	0.26979	1	0.21975	0.796875	0.24979	0.555556	0.27983	0.636364	0.2098	0.77451	0.2298	0.262626	0.18984	0.539474	0.21993	0.2	0.1896	0.0869565	0.19996	0.318182	0.20996	1	0.31955	0.0434783
0.24975	0.833333	0.17996	0.272727	0.20992	0.561224	0.19986	0.71	0.27993	0.84375	0.22965	0.828125	0.25994	0.444444	0.29981	0.818182	0.2197	0.578431	0.24	0.525253	0.19992	0.684211	0.22968	0.389474	0.19968	0.217391	0.20964	0.257576	0.21988	0.829545	0.32951	0.0652174
0.25998	1	0.18964	0.454545	0.22	0.367347	0.20972	0.83	0.28968	0.96875	0.24	1	0.2698	0.666667	0.3098	0.272727	0.2299	0.656863	0.24986	0.464646	0.21	0.618421	0.23982	0.505263	0.20976	0.0869565	0.21976	0.378788	0.2298	0.852273	0.33947	0.0434783
0.26988	0.884615	0.19976	0.439394	0.22984	0.22449	0.21992	0.64	0.29982	0.734375	0.2499	0.953125	0.27995	0.444444	0.31979	0.272727	0.2398	0.539216	0.25972	0.69697	0.21966	0.776316	0.24996	0.536842	0.21984	0.26087	0.22988	0.409091	0.23972	0.852273	0.34943	0.0217391
0.27978	0.871795	0.20988	0.575758	0.23992	0.234694	0.22978	0.82	0.30996	0.609375	0.2598	0.71875	0.28981	0.555556	0.32978	0.363636	0.25	0.313725	0.26992	0.878788	0.22974	0.763158	0.25971	0.631579	0.22992	0.413043	0.24	0.30303	0.24995	0.806818	0.35939	0.152174
0.28968	0.74359	0.22	0.545455	0.25	0.142857	0.23998	1	0.31971	0.5625	0.2697	0.625	0.29996	1	0.33977	0.0909091	0.2599	0.245098	0.27978	1	0.23982	1	0.26985	0.852632	0.24	0.391304	0.24968	0.575758	0.25987	0.795455	0.36935	0.0869565
0.29991	0.807692	0.22968	0.80303	0.25984	0.163265	0.24984	0.7	0.32985	0.546875	0.2796	0.765625	0.30982	0.333333	0.34976	0.272727	0.2698	0.186275	0.28998	0.707071	0.2499	0.776316	0.27999	0.778947	0.2496	0.565217	0.2598	0.681818	0.26979	0.545455	0.37931	0.0434783
0.30981	0.551282	0.2398	0.939394	0.26992	0.0102041	0.2597	0.74	0.33999	0.671875	0.28995	0.421875	0.31997	0.222222	0.35975	0.181818	0.28	0.0686275	0.29984	0.686869	0.25998	0.605263	0.28974	0.8	0.25968	0.521739	0.26992	0.606061	0.27971	0.465909	0.39923	0.0217391
0.31971	0.397436	0.24992	1	0.27976	0.0204082	0.2699	0.48	0.34974	0.453125	0.29985	0.53125	0.32983	0.666667	0.37973	0.0909091	0.2899	0.0686275	0.3097	0.646465	0.26964	0.921053	0.29988	1	0.26976	0.608696	0.2796	0.833333	0.28994	0.329545	0.40919	0.0652174
0.32994	0.384615	0.2596	0.878788	1	0	0.27976	0.46	0.35988	0.34375	0.30975	0.3125	0.33998	0.555556	1	0	0.2998	0.00980392	0.3199	0.474747	0.27972	0.907895	0.30963	0.789474	0.27984	0.76087	0.28972	0.878788	0.29986	0.227273	0.41998	0.0434783
0.33984	0.25641	0.26972	0.878788			0.28996	0.22	0.36963	0.234375	0.31965	0.265625	0.34984	0.111111			0.31	0.0294118	0.32976	0.606061	0.2898	0.697368	0.31977	0.715789	0.28992	0.717391	0.29984	0.80303	0.30978	0.215909	0.42994	0.0652174
0.34974	0.205128	0.27984	0.924242			0.29982	0.25	0.37977	0.234375	0.33	0.34375	0.35999	0.111111			0.3397	0.0196078	0.33996	0.383838	0.29988	0.736842	0.32991	0.578947	0.3	0.869565	0.30996	0.939394	0.3197	0.125	0.4399	0.0869565
0.35997	0.102564	0.28996	0.818182			0.30968	0.2	0.38991	0.21875	0.3399	0.171875	0.36985	0.222222			1	0	0.34982	0.151515	0.30996	0.526316	0.33966	0.421053	0.3096	0.847826	0.31964	1	0.32993	0.0340909	0.44986	0.0652174
0.36987	0.0512821	0.29964	0.69697			0.31988	0.09	0.39966	0.125	0.3498	0.234375	0.37971	0.111111					0.35968	0.181818	0.31962	0.368421	0.3498	0.357895	0.31968	0.804348	0.32976	0.833333	0.33985	0.0113636	0.45982	0.0652174
0.37977	0.0512821	0.30976	0.545455			0.32974	0.04	0.4098	0.09375	0.3597	0.109375	1	0					0.36988	0.181818	0.3297	0.302632	0.35994	0.168421	0.32976	1	0.33988	0.80303	0.34977	0.0227273	0.46978	0.0652174
0.38967	0.0512821	0.31988	0.742424			0.33994	0.05	0.41994	0.09375	0.3696	0.0625							0.37974	0.020202	0.33978	0.276316	0.36969	0.0421053	0.33984	0.695652	0.34956	0.863636	0.35969	0.0113636	0.47974	0.0217391
1	0	0.33	0.5			0.3498	0.01	0.42969	0.0625	0.37995	0.0625							0.38994	0.030303	0.34986	0.157895	0.37983	0.0526316	0.34992	0.891304	0.35968	0.515152	1	0	0.4897	0.0652174
		0.33968	0.348485			0.35966	0.02	0.44997	0.015625	0.38985	0.09375							0.3998	0.020202	0.35994	0.210526	0.38997	0.0315789	0.36	0.652174	0.3698	0.515152			0.49966	0.195652
		0.3498	0.227273			1	0	0.46986	0.03125	0.39975	0.03125							0.40966	0.010101	0.3696	0.118421	0.39972	0.0105263	0.3696	0.695652	0.37992	0.272727			0.50962	0.0869565
		0.35992	0.363636					0.47961	0.03125	0.40965	0.078125							1	0	0.37968	0.0921053	0.40986	0.0105263	0.37968	0.456522	0.3896	0.363636			0.51958	0.195652
		0.3696	0.242424					1	0	0.42	0.015625									0.38976	0.0131579	0.41961	0.0105263	0.38976	0.391304	0.39972	0.257576			0.52954	0.23913
		0.37972	0.136364							0.4299	0.03125									0.39984	0.0394737	1	0	0.39984	0.282609	0.40984	0.121212			0.5395	0.217391
		0.38984	0.121212							0.4398	0.015625									0.40992	0.0131579			0.40992	0.369565	0.41996	0.106061			0.54946	0.586957
		0.39996	0.0606061							0.47985	0.015625									0.41958	0.0131579			0.42	0.152174	0.42964	0.0454545			0.55942	0.543478
		0.40964	0.0454545							0.50955	0.015625									1	0			0.4296	0.108696	0.43976	0.0151515			0.56938	0.543478
		0.41976	0.0606061							1	0													0.43968	0.0434783	0.44988	0.0151515			0.57934	0.76087
		0.42988	0.0151515																					0.44976	0.0434783	0.45956	0.0151515			0.5893	0.543478
		0.43956	0.0151515																					0.45984	0.0434783	1	0			0.59926	0.586957
		1	0																					0.46992	0.0217391					0.60922	0.76087
																								0.47952	0.0217391					0.61918	1
																								1	0					0.62997	0.73913
																														0.63993	0.891304
																														0.64989	0.652174
																														0.65985	0.673913
																														0.66981	0.73913
																														0.67977	0.521739
																														0.68973	0.413043
																														0.69969	0.652174
																														0.70965	0.369565
																														0.71961	0.23913
																														0.72957	0.23913
																														0.73953	0.195652
																														0.74949	0.0869565
																														0.75945	0.0652174
																														0.76941	0.108696
																														0.77937	0.0217391
																														0.78933	0.0869565
																														0.80925	0.0217391
																														0.81921	0.0217391
																														0.82917	0.0217391
																														1	0

## Sheet: Figure S6 (1)
	Unmutated
dC to dT	Domain 0	dC to dT	Domain 1	dC to dT	Domain 2	dC to dT	Domain 3	dC to dT	Domain 4	dC to dT	Domain 5	dC to dT	Domain 6	dC to dT	Domain 7	dC to dT	Domain 8	dC to dT	Domain 9	dC to dT	Domain A	dC to dT	Domain B	dC to dT	Domain C	dC to dT	Domain D	dC to dT	Domain E	dC to dT	Domain F
0	0	0	0	0	0	0	0	0	0	0	0	0	0	0	0	0	0	0	0	0	0	0	0	0	0	0	0	0	0	0	0
0	1	0	1	0	1	0	1	0	1	0	1	0	1	0	0.937037	0	1	0	1	0	1	0	1	0	1	0	1	0	1	0	1
0.0333	0.276992	0.0333	0.244767	0.0332	0.357086	0.0333333	0.31638	0.0333333	0.378022	0.0333333	0.309091	0.0333333	0.398601	0.0333333	1	0.0332	0.513263	0.0333333	0.772308	0.0333333	0.230897	0.0333333	0.425754	0.0332	0.483755	0.0332	0.608156	0.0331333	0.604265	0.0333333	0.276252
0.0336	0	0.0334	0	0.0334	0	0.0334667	0	0.0335	0	0.0336	0	0.0334667	0	0.0666667	0.559259	0.0334	0	0.0666667	0.326154	0.0336	0	0.0334667	0	0.0334	0	0.0334	0	0.0333667	0	0.0335	0
0.0666	0.0513775	0.0666	0.0338164	0.0666	0.0904724	0.0666667	0.065819	0.0666667	0.0813187	0.0666667	0.0821818	0.0666667	0.0909091	0.0668333	0	0.0666	0.144562	0.0669333	0	0.0666667	0.0556478	0.0666667	0.11949	0.0666	0.108303	0.0666	0.147163	0.0665	0.184834	0.0666667	0.0678514
0.0999	0.0104244	0.0999	0.00483092	0.1	0.0216173	0.1	0.0104712	0.1	0.0131868	0.1	0.0145455	0.1	0.0384615	0.1	0.2	0.1	0.0291777	0.1	0.110769	0.1	0.0141196	0.1	0.0208817	0.1	0.0108303	0.1	0.0460993	0.0998667	0.0402844	0.1	0.00807754
0.1332	0.0022338	1	0	0.1332	0.00560448	0.1332	0.00373972	0.133333	0.0043956	0.133333	0.00436364	0.1332	0.0034965	0.133333	0.0407407	0.1332	0.0066313	0.133333	0.0338462	0.133333	0.00249169	0.1332	0.00580046	0.1332	0.00541516	0.1332	0.0124113	0.133233	0.0035545	0.133333	0.00484653
0.1665	0.0022338			0.1666	0.000800641	1	0	0.1665	0.0043956	0.1664	0.00145455	1	0	0.1665	0.00740741	0.1998	0.00265252	0.1664	0.00923077	0.1664	0.00332226	1	0	0.1998	0.00180505	0.1998	0.00177305	0.2331	0.00236967	0.1665	0.00161551
0.2664	0.0014892			0.1998	0.00160128			1	0	0.2	0.00218182			1	0	1	0	0.233333	0.00307692	0.2664	0.000830565			1	0	1	0	1	0	1	0
0.2997	0.000744602			1	0					0.2664	0.000727273							0.2664	0.00307692	1	0
1	0									1	0							1	0

## Sheet: Figure S6 (2)
	Mutated
dC to dT	Domain 0	dC to dT	Domain 1	dC to dT	Domain 2	dC to dT	Domain 3	dC to dT	Domain 4	dC to dT	Domain 5	dC to dT	Domain 6	dC to dT	Domain 7	dC to dT	Domain 8	dC to dT	Domain 9	dC to dT	Domain A	dC to dT	Domain B	dC to dT	Domain C	dC to dT	Domain D	dC to dT	Domain E	dC to dT	Domain F
0	0	0	0	0	0	0	0	0	0	0	0	0	0	0	0	0	0	0	0	0	0	0	0	0	0	0	0	0	0	0	0
0.0666667	0.030303	0.1	0.0163934	0.166667	0.212121	0.1	0.04	0	0.010101	0.166667	0.125	0.166667	0.0144928	0.133333	0.012987	0.133333	0.06	0.1	0.00689655	0.166667	0.027027	0.1	0.01	0.133333	0.0204082	0.0666667	0.02	0.0333333	0.0114943	0.533333	0.0192308
0.0670667	0	0.1005	0	0.2	0.242424	0.100367	0	0.000566667	0	0.167	0	0.167133	0	0.1337	0	0.133733	0	0.100433	0	0.167033	0	0.100367	0	0.133833	0	0.0672	0	0.0337667	0	0.533767	0
0.0998667	0.272727	0.133	0.0437158	0.233333	0.606061	0.133	0.04	0.0663	0.131313	0.2	0.375	0.1998	0.0434783	0.166333	0.0519481	0.166533	0.15	0.132933	0.0689655	0.199667	0.135135	0.133	0.02	0.199833	0.122449	0.0997333	0.07	0.0662667	0.0229885	0.566267	0.0384615
0.133067	0.272727	0.1665	0.120219	0.266667	1	0.199733	0.32	0.0997333	0.212121	0.233333	0.25	0.232933	0.115942	0.1997	0.194805	0.199733	0.39	0.1663	0.0827586	0.233033	0.108108	0.166367	0.09	0.233333	0.122449	0.133333	0.14	0.0996333	0.0344828	0.599633	0.0769231
0.166267	0.363636	0.2	0.196721	0.299733	0.848485	0.2331	0.76	0.133167	0.444444	0.266667	1	0.266533	0.463768	0.233067	0.298701	0.233333	0.74	0.199667	0.2	0.2664	0.405405	0.199733	0.23	0.266333	0.244898	0.1664	0.26	0.133	0.172414	0.633	0.192308
0.199867	0.848485	0.233	0.327869	0.333067	0.454545	0.266467	0.72	0.1666	0.676768	0.299667	0.5	0.299667	0.710145	0.266433	0.727273	0.266533	0.8	0.233033	0.317241	0.299767	0.567568	0.2331	0.48	0.299833	0.346939	0.2	0.35	0.166367	0.241379	0.666367	0.288462
0.233067	0.393939	0.2665	0.508197	0.3664	0.242424	0.299833	1	0.199467	0.79798	0.333	0.6875	0.333267	0.898551	0.2998	0.766234	0.299733	1	0.2664	0.765517	0.333133	0.756757	0.266467	0.84	0.332833	0.571429	0.233067	0.52	0.199733	0.678161	0.699733	0.403846
0.266667	0.636364	0.2995	0.748634	0.366667	0	0.3332	0.8	0.2329	1	0.366333	0.4375	0.3664	0.768116	0.333167	1	0.332933	0.71	0.299767	0.910345	0.3665	1	0.299833	1	0.366333	0.816327	0.266667	0.84	0.2331	0.793103	0.7331	0.576923
0.299867	1	0.333	0.918033	0.4	0.030303	0.366567	0.88	0.266333	0.888889	0.4	0.25	0.4	1	0.366533	0.688312	0.366533	0.4	0.333133	1	0.399867	0.432432	0.3332	0.83	0.399833	1	0.299733	1	0.266467	1	0.766467	0.942308
0.333067	0.757576	0.3665	0.852459	0.433067	0.030303	0.399933	0.36	0.299767	0.989899	0.400333	0	0.433133	0.913043	0.3999	0.493506	0.366933	0	0.3665	0.834483	0.433233	0.216216	0.366567	0.29	0.433333	0.734694	0.333333	0.98	0.299833	0.965517	0.799833	1
0.366667	0.575758	0.4	1	1	0	0.4333	0.44	0.3332	0.969697	0.433333	0.0625	0.466267	0.623188	0.400267	0	0.399733	0.15	0.399867	0.668966	0.4336	0	0.366933	0	0.466333	0.469388	0.3664	0.77	0.3332	0.609195	0.8332	0.673077
0.399867	0.69697	0.433	0.568306			0.4663	0.24	0.366633	0.616162	0.499667	0.0625	0.499867	0.347826	0.433267	0.116883	0.433333	0.02	0.4003	0	0.4666	0.162162	0.399933	0.13	0.499833	0.428571	0.4	0.74	0.366567	0.287356	0.866567	0.673077
0.433067	0.212121	0.4665	0.448087			1	0	0.3995	0.393939	1	0	0.500333	0	0.466633	0.0649351	0.466533	0.02	0.433233	0.193103	0.499967	0.0810811	0.4333	0.02	0.533333	0.367347	0.433067	0.43	0.367	0	0.899933	0.346154
0.433467	0	0.5	0.240437					0.432933	0.242424			0.533	0.130435	0.499633	0.012987	0.532933	0.01	0.4666	0.0482759	0.532967	0.027027	0.4663	0.03	0.533833	0	0.466667	0.42	0.399933	0.0804598	0.900367	0
0.466267	0.121212	0.5005	0					0.4335	0			0.5666	0.0289855	1	0	1	0	0.499967	0.0344828	1	0	1	0	0.566333	0.142857	0.499733	0.21	0.4333	0.0229885	0.9333	0.192308
1	0	0.533	0.131148					0.466367	0.151515			0.599733	0.0289855					0.5329	0.00689655					0.599833	0.0612245	0.500267	0	0.466233	0.0229885	0.966233	0.0576923
		0.5665	0.0601093					0.4998	0.0909091			0.632867	0.0144928					1	0					0.632833	0.0204082	0.533333	0.07	1	0	1	0
		0.5995	0.00546448					0.5661	0.010101			1	0											1	0	0.5664	0.02
		1	0					1	0																	0.599467	0.02
																										1	0

## Sheet: Figure S7
		Recovery rate
Errors added	Percentage errors	Protograph 25%	Protograph 33%	Protograph 50%	Regular 33%	Regular 50%	Regular 90%
1	0.0013	100	100	100	100	100	100
2	0.0026	100	100	100	100	100	100
3	0.0039	100	100	100	100	100	100
4	0.0052	100	100	100	100	100	100
5	0.0065	100	100	100	100	100	100
6	0.0078	100	100	100	100	100	100
7	0.0091	100	100	100	100	100	100
8	0.0104	100	100	100	100	100	100
9	0.0117	100	100	100	100	100	100
10	0.013	100	100	100	100	100	100
11	0.0143	100	100	100	100	100	100
12	0.0156	100	100	100	100	100	100
13	0.0169	100	100	100	100	100	100
14	0.0182	100	100	100	100	100	100
15	0.0195	99.8	99.9	100	100	100	100
16	0.0208	99.7	99.9	100	100	100	100
17	0.0221	99.8	100	100	100	100	100
18	0.0234	99.2	99.9	100	100	100	100
19	0.0247	98.5	99.4	100	100	100	100
20	0.026	96.1	99.9	100	100	100	100
21	0.0273	94.1	99.8	100	90	100	100
22	0.0286	85.9	99.6	100	90	100	100
23	0.0299	78	99.8	100	80	100	100
24	0.0313	65.6	99.7	99.9	70	100	100
25	0.0326	48.7	99.8	100	60	100	100
26	0.0339	32.4	99.3	100	20	100	100
27	0.0352	20.1	99.6	100	20	100	100
28	0.0365	9.9	99.3	100	20	100	100
29	0.0378	4.8	99.2	100	10	100	100
30	0.0391	2.3	99	99.9	0	100	100
31	0.0404	0.9	97.9	100	0	100	100
32	0.0417	0.2	97.2	100	0	99.9	100
33	0.043	0.3	94.9	100	0	99.3	100
34	0.0443	0	88.2	100	0	99.7	100
35	0.0456	0	84.4	99.9	0	97	100
36	0.0469	0	73	99.9	0	94.1	100
37	0.0482	0	63.1	99.9	0	90	100
38	0.0495	0	47.9	99.9	0	80.6	100
39	0.0508	0	33.6	100	0	71.7	100
40	0.0521	0	23.5	100	0	57	100
41	0.0534	0	15.9	100	0	45.8	100
42	0.0547	0	7.6	100	0	31.6	100
43	0.056	0	6.2	99.7	0	21	100
44	0.0573	0	3	99.8	0	14.9	100
45	0.0586	0	2.2	100	0	9.4	100
46	0.0599	0	0.4	99.9	0	6.8	100
47	0.0612	0	0.8	99.9	0	4	100
48	0.0625	0	0.3	100	0	2.8	100
49	0.0638	0	0.4	99.8	0	1.1	100
50	0.0651	0	0	99.9	0	0.7	100
51	0.0664	0	0	99.5	0	0.4	100
52	0.0677	0	0	99.9	0	0.2	100
53	0.069	0	0	99.9	0	0	100
54	0.0703	0	0	99.6	0	0.1	100
55	0.0716	0	0	100	0	0	100
56	0.0729	0	0	99.8	0	0.2	100
57	0.0742	0	0	99.9	0	0	100
58	0.0755	0	0	99.7	0	0	100
59	0.0768	0	0	99.6	0	0	100
60	0.0781	0	0	99.5	0	0	100
61	0.0794	0	0	99.5	0	0	100
62	0.0807	0	0	98.5	0	0	100
63	0.082	0	0	97.6	0	0	99.8
64	0.0833	0	0	96.8	0	0	99.8
65	0.0846	0	0	95.7	0	0	99.4
66	0.0859	0	0	91.9	0	0	98.7
67	0.0872	0	0	87.5	0	0	98.1
68	0.0885	0	0	82.2	0	0	95.6
69	0.0898	0	0	75.5	0	0	92.7
70	0.0911	0	0	66.5	0	0	88.1
71	0.0924	0	0	58.3	0	0	82.8
72	0.0938	0	0	46.3	0	0	79.1
73	0.0951	0	0	39.9	0	0	69.2
74	0.0964	0	0	32.9	0	0	64.5
75	0.0977	0	0	25.1	0	0	57
76	0.099	0	0	21.7	0	0	47.3
77	0.1003	0	0	13	0	0	40.5
78	0.1016	0	0	10.9	0	0	35.7
79	0.1029	0	0	8.4	0	0	28.8
80	0.1042	0	0	7.9	0	0	22.8
81	0.1055	0	0	4.5	0	0	16.8
82	0.1068	0	0	3.4	0	0	13.6
83	0.1081	0	0	1.6	0	0	10.8
84	0.1094	0	0	1.1	0	0	9.6
85	0.1107	0	0	1.1	0	0	7.1
86	0.112	0	0	0.7	0	0	5.2
87	0.1133	0	0	0.4	0	0	3.1
88	0.1146	0	0	0.3	0	0	2.7
89	0.1159	0	0	0.2	0	0	2.3
90	0.1172	0	0	0.2	0	0	1.9
91	0.1185	0	0	0	0	0	1.6
92	0.1198	0	0	0.1	0	0	0.6
93	0.1211	0	0	0	0	0	0.6
94	0.1224	0	0	0	0	0	0.5
95	0.1237	0	0	0	0	0	0.1
96	0.125	0	0	0	0	0	0.2
97	0.1263	0	0	0	0	0	0
98	0.1276	0	0	0	0	0	0
99	0.1289	0	0	0	0	0	0

[truncated: 4 more sheets: Figure S8 (1), Figure S8 (2), Figure S9 (1), Figure S9 (2)]
